# Supplementary material for: Vaccine Effects on Susceptibility and Symptomatology Can Change the Optimal Allocation of COVID-19 Vaccines: South Korea as an Example
Source: J Clin Med. 2021 Jun 25;10(13):2813. doi: 10.3390/jcm10132813 (PMC8268243; doi:10.3390/jcm10132813)
Supplement: Supplementary file 1 [file jcm-10-02813-s001.zip]

Archive with 1 entries (1 files):
- jcm-1242360-supplementary.pdf
